# Supplementary material for: Total Intramuscular Fat Fraction of Thigh Muscles as a Predictor of Nusinersen Efficacy in Pediatric SMA Type II and III
Source: Diagnostics (Basel). 2025 Mar 17;15(6):753. doi: 10.3390/diagnostics15060753 (PMC11941460; doi:10.3390/diagnostics15060753)
Supplement: Supplementary file 1 [file diagnostics-15-00753-s001.zip]

Archive with 1 entries (1 files):
- diagnostics-3500217-supplementary.pptx
